# Supplementary material for: Mitochondrial stress-activated cGAS-STING pathway inhibits thermogenic program and contributes to overnutrition-induced obesity in mice
Source: Commun Biol. 2020 May 22;3:257. doi: 10.1038/s42003-020-0986-1 (PMC7244732; doi:10.1038/s42003-020-0986-1)
Supplement: Supplementary file 2 — Supplementary Data 1 [file 42003_2020_986_MOESM2_ESM.xlsx]

## Sheet: Fig 1a
Group	Loxp1	Loxp2	Loxp3	Loxp4	Loxp5	Loxp6	Loxp7	Loxp8	Loxp Ave(n=8)	Sem-loxp	KO1	KO2	KO3	KO4	KO5	KO6	KO7	KO8	KO Ave (n=8)	sem-ko
Light cycle	0.155754	0.74289	1.06184	0.438791	0.328013	0.374471	0.515026	0.743066	0.544981	0.10224	0.128981	0.474772	0.540339	0.599052	0.452345	0.133066	0.400679	0.558941	0.411022	0.065006
Dark cycle	0.205542	1.20335	2.16275	1.54232	0.635041	1.43242	0.691156	1.17879	1.13142	0.216629	0.348526	0.954927	1.01533	1.3424	1.00932	0.328498	0.937486	1.27276	0.901155	0.133301

## Sheet: Fig1b
iWAT	1.44586
	0.851957
	0.762926
	1.05927
	0.87999
iWAT Ave(n=5)	1
Sem-iWAT	0.121414
BAT	2.94225
	3.11965
	2.66813
	4.93048
	3.01941
BAT Ave (n=5)	3.33598
sem-BAT	0.405617

## Sheet: Fig 1d
starttime_VO2_1	LOXP 1	LOXP 2	LOXP 3	LOXP 4	LOXP 5	LOXP 6	LOXP 7	LOXP 8	Ave	SEM		KO 1	KO 2	KO 3	KO 4	KO 5	KO 6	KO 7	KO 8	AVE	SEM
4	3.6098	2.76542						4.21535	3.53019	0.420446			3.20607	3.40067	2.88718	3.14314	2.74423			3.07626	0.116739
5	3.00706	2.5745						3.39795	2.99317	0.237809			2.95427	2.73543	2.26987	3.26895	3.61726			2.96916	0.229539
6	3.8699	1.59274	3.8182	3.21884	4.00443	3.4689	3.67746	3.59025	3.40509	0.273135		2.35583	2.97343	3.07894	2.57042	3.11468	3.76631	3.69243	3.59963	3.14396	0.183226
7	3.74038	3.86752	3.90276	3.68033	3.3463	3.78517	3.38541	4.24271	3.74382	0.101918		3.01417	3.6022	3.29067	2.87501	3.2288	3.404	3.58038	3.38271	3.29724	0.0901396
8	3.82309	3.67785	3.87349	3.46476	3.88024	3.51834	3.43936	4.11894	3.72451	0.085063		3.05805	3.2944	2.94307	3.07657	2.98483	3.47319	3.47492	3.38275	3.21097	0.0778343
9	4.47107	3.92472	3.05479	3.76112	3.70237	3.43557	3.38059	4.0335	3.72047	0.154971		1.69845	2.13026	3.26009	3.11289	2.81475	3.35397	3.43577	3.57342	2.92245	0.237587
10	4.08468	3.89604	2.60356	3.45883	3.72767	3.27857	3.48338	3.71256	3.53066	0.160513		2.89576	3.64596	3.04327	2.8196	2.61685	3.5689	3.42377	2.89547	3.1137	0.134967
11	4.48618	3.53473	3.31988	3.3235	3.58342	3.03499	3.12684	3.94879	3.54479	0.168245		2.74596	3.43359	3.06986	2.71791	2.79906	1.85624	3.52943	3.76596	2.98975	0.213462
12	3.8609	2.79704	3.74613	2.91603	3.09989	2.71955	3.51661	2.83358	3.18622	0.161018		2.77517	2.29076	2.82168	2.45206	2.5446	1.65051	3.46508	3.30892	2.6636	0.203563
1	3.97729	2.58497	2.83	2.45624	3.18351	2.02333	3.54889	3.5211	3.01567	0.231853		1.56943	2.27626	1.97551	1.94016	2.0954	3.26016	2.94503	2.28696	2.29361	0.195885
2	3.16871	3.48214	2.83829	2.02748	2.13528	2.35899	3.11008	2.41406	2.69188	0.188388		1.9064	3.74785	1.99244	2.53184	1.92001	3.37783	2.4118	1.3585	2.40583	0.283945
3	2.08245	3.5724	2.89188	3.43146	1.94754	2.95291	2.73739	2.37148	2.74844	0.208525		1.30817	1.85955	1.90196	2.25665	2.18062	3.12285	1.86159	1.15036	1.95522	0.215152
4	3.1208	2.92083	3.77373	2.89075	2.17543	3.45027	2.06869	3.59917	2.99996	0.221217		3.06911	2.14605	2.83365	1.41856	1.97429	1.80717	2.6019	2.49992	2.29383	0.196247
5	3.60718	2.77444	2.05742	3.25328	3.62023	3.63012	2.81637	2.9078	3.08335	0.195509		2.42496	2.11782	2.60303	2.34425	2.90928	2.59129	1.49641	2.46859	2.36945	0.14846
6	1.83865	2.04272	1.98275	3.31324	3.76561	2.9609	1.72072	2.63738	2.53275	0.267501		1.53236	1.98229	1.91101	1.82015	1.81213	2.41763	2.3611	2.72452	2.07015	0.13919
7	1.61099	2.21481	2.43654	2.11822	3.83471	2.26881	2.74847	3.36066	2.57415	0.254069		2.3954	2.07457	2.27204	2.01255	2.35955	1.48433	2.43966	2.22542	2.15794	0.109855
8	3.84497	2.76632	2.49169	2.00491	2.65339	2.79835	2.94606	2.29229	2.72475	0.192522		1.53237	1.70767	1.73977	1.5723	3.75861	1.87472	1.77793	1.43538	1.92484	0.266797
9	1.93527	1.7913	2.08496	3.09421	2.00828	2.58063	1.81919	2.33229	2.20577	0.157766		2.30488	2.78421	1.56558	1.55915	1.89426	1.76133	1.79913	2.23104	1.98745	0.1495
10	1.97329	2.82577	1.75017	1.92182	3.5029	2.54505	1.87999	3.32375	2.46534	0.244266		1.47395	2.0665	1.77918	1.47923	2.10475	1.51019	1.80253	1.39134	1.70096	0.0987469
11	2.96518	1.77248	3.2052	2.08396	1.79343	2.17639	2.5766	2.32053	2.36172	0.184446		1.55348	1.90371	1.44379	2.12105	2.21057	2.05838	3.28885	2.14174	2.0902	0.198051
12	2.92037	2.80097	1.57166	2.16731	1.79182	2.6796	1.7369	2.30216	2.24635	0.18324		1.73206	1.60833	1.60346	1.56115	2.62574	2.9181	1.49238	1.37659	1.86473	0.203075
1	1.96187	1.82501	2.09579	2.08942	1.97276	2.61566	2.03881	3.60948	2.2761	0.207498		1.46972	2.87831	2.42698	1.65395	1.76444	2.02622	1.71317	2.65611	2.07361	0.183238
2	1.76786	2.42719	3.71479	2.34869	1.80024	1.75957	1.78618	2.29582	2.23754	0.234444		1.89478	1.95604	1.76456	1.7303	1.57683	1.8685	2.00275	1.49933	1.78664	0.0632482
3	3.48037	2.89891	1.76055	2.02795	2.61744	1.9715	1.87897	2.39552	2.3789	0.209688		1.55285	2.01702	2.96251	1.3819	1.90804	2.12701	1.79233	1.59243	1.91676	0.173571
4	2.60939	1.94292	1.85903	1.64824	1.81328	2.15688	2.93969	2.69215	2.2077	0.16875		1.52887	1.84429	1.76722	1.49301	1.82317	2.14439	1.9429	2.12316	1.83338	0.0851338
5	2.73674	1.72457	1.99287	1.84619	1.60773	3.04602	1.68337	2.06833	2.08823	0.185792		1.54647	1.73199	1.85891	1.47889	1.98336	1.77317	1.40283	1.34025	1.63948	0.0815931
6	3.16895	3.41783	2.92117	2.50554	2.14972	3.65702	1.75707	2.42562	2.75037	0.230865		1.69169	1.94455	1.76182	1.88867	2.61239	2.43885	1.63406	1.4821	1.93177	0.140137
7	4.39171	4.10065	3.88041	3.61735	3.00712	3.65716	2.23998	4.05299	3.61842	0.245069		2.92267	2.49904	2.35135	2.59751	2.81933	2.60011	2.0252	2.27265	2.51098	0.103372
8	4.0312	3.8949	4.07294	3.57009	3.774	3.92601	3.14034	3.61303	3.75281	0.108452		2.78892	2.92664	2.24089	2.6322	3.8896	3.69633	3.84384	2.70381	3.09028	0.222499
9	4.68574	3.9264	4.067	3.53887	3.77774	3.94922	3.10254	3.67004	3.83969	0.161106		2.7112	3.83298	3.25984	2.53092	3.63357	3.58301	3.36734	2.14927	3.13352	0.212225
10	4.00835	4.03944	3.62818	2.87252	3.83194	2.92117	2.95391	2.01899	3.28431	0.250864		2.76863	3.77397	3.29428	2.60227	3.7556	3.65213	3.15268	1.88646	3.11075	0.233709
11	4.17906	3.89385	3.24578	2.25373	3.43992	2.91986	1.80286	3.16423	3.11241	0.279204		2.08185	3.27338	2.98648	2.56189	3.2188	1.76426	3.38948	2.636	2.73902	0.208056
12	3.62057	3.64863	1.97406	2.90421	3.63342	2.84035	3.18556	3.46184	3.15858	0.204451		1.66818	3.07186	2.91304	1.74648	3.03454	1.7694	2.77643	2.4894	2.43367	0.216225
1	2.49992	3.13254	2.075	2.72628	1.93324	3.65906	3.04961	2.4734	2.69363	0.202635		1.67089	2.95807	1.9029	1.53128	2.79791	2.35355	2.00061	2.6355	2.23134	0.188638
2	1.82392	2.0598	3.64832	2.79161	1.80288	2.89181	3.38758	4.00797	2.80174	0.299626		1.61957	2.42488	3.12158	2.36861	1.89471	2.16052	2.56259	2.48551	2.32975	0.160262
3	2.21457	2.86735	3.94698	2.44404	2.64494	3.56208	2.79198	3.60961	3.01019	0.219432		2.72813	3.50369	2.03254	1.36198	2.28775	3.02794	2.91801	2.41757	2.5347	0.234091
4	3.90652	2.79436	2.50954	3.5585	2.83445	4.36465	2.95629	2.91168	3.2295	0.227352		1.62555	1.81141	1.54159	2.2092	3.98985	2.48927	1.59635	2.80911	2.25904	0.296087
5	3.10642	3.96484	3.91516	2.95925	3.33642	4.61364	3.05985	2.3582	3.41422	0.25147		2.61253	3.37551	2.14665	1.8315	2.69684	3.02423	1.90435	2.00509	2.44959	0.200174
6	3.55604	2.75568	2.08095	2.09135	3.60019	4.64509	1.7854	3.01058	2.94066	0.342077		2.54894	1.96393	1.76311	1.41602	2.0418	1.81287	3.96036	2.42964	2.24209	0.276951
7	1.77126	2.00288	3.13354	3.03253	3.38719	3.54541	1.6636	2.05521	2.57395	0.273756		1.42018	3.00004	2.7741	1.52934	3.651	1.91077	1.85165	3.66242	2.47494	0.323814
8	1.85313	3.75349	1.90295	2.30265	2.45952	3.89795	3.40434	2.4648	2.75485	0.287864		1.28226	1.94269	1.61879	1.27471	3.1967	1.85255	1.73344	2.22223	1.89042	0.218273
9	3.72484	1.94792	2.81307	2.73054	2.18742		2.49415	2.80018	2.67116	0.200986		1.99434	3.61724	2.10792	1.57391	2.13493	1.63202	1.61162	3.51546	2.27343	0.293124
10	1.98949	3.02225	1.72449	1.99042	1.81386		1.69679	2.0306	2.03827	0.160622		1.56673	1.52737	2.54555	1.49908	1.83696	3.30801	1.92645	2.42714	2.07966	0.224969
11	2.30172	1.71083						2.38933	2.13396	0.213073			1.77343	1.73438	1.30982	2.72751	1.86874			1.88278	0.231952
12	2.12733	2.05763						3.37687	2.52061	0.428604			2.00319	2.0087	1.95837	1.6679	1.87621			1.90287	0.0633509
1	3.33042	3.2739						2.37942	2.99458	0.308014			1.93411	1.90467	1.33453	1.893	2.17318			1.8479	0.138211
2	2.64852	1.7456						2.30359	2.23257	0.263056			1.4678	1.68042	1.45941	2.35846	1.65439			1.7241	0.165065
3	1.62936	3.61218						2.43574	2.55909	0.575706			2.11896	2.80711	1.64554	1.71186	2.24049			2.10479	0.209425
4	1.80983	2.01049						2.20369	2.00801	0.113704			1.93491	1.61128	1.83498	3.23511	1.95369			2.114	0.286813

## Sheet: Fig 1e
Group	Loxp1	Loxp2	Loxp3	Loxp4	Loxp5	Loxp Ave(n=5)	Sem-loxp	KO1	KO2	KO3	KO4	KO5	KO6	KO Ave (n=6)	sem-ko
Light cycle	35.915	35.8743	36.1069	35.9695	36.2387	36.0209	0.0671589	35.5444	35.9772	35.1796	35.904	35.495	35.8516	35.6586	0.12494
Dark cycle	36.5847	36.6148	36.0963	36.3746	36.5489	36.4439	0.096361	36.0245	36.0941	36.1393	36.1186	36.1731	36.1355	36.1142	0.0208272

## Sheet: Fig1f-1
	4623 loxp control Deg. C Data	4622LOXP control Deg. C Data	4617LOXP control Deg. C Data	4611 loxp control Deg. C Data	4613 LOXP control Deg. C Data	Loxp Ave (n=5)	Sem-loxp		4616 KO treated Deg. C Data	4614KO treated Deg. C Data	4621 KO treated Deg. C Data	4602KO treated Deg. C Data	4589 KO treated Deg. C Data	4601 KO treated Deg. C Data	KO Ave(n=6)	sem-ko
0	36.58	37.7	36.06	36.53	36.54	36.682	0.271743		36.36	36.58	37.05	34.68	36.41	36.33	36.235	0.329472
	36.2	37.25	36.04	36.37	36.34	36.44	0.210784		36.01	36.8	36.91	33.9	36.41	36.33	36.06	0.452165
	36.01	37.01	36.01	36.44	36.26	36.346	0.184786		35.97	36.41	36.45	34.56	36.14	35.39	35.82	0.296783
	35.57	36.8	35.4	36.02	35.98	35.954	0.242396		35.7	36.6	36.83	33.43	34.96	34.77	35.3817	0.517825
1	36.51	36.86	35.54	36.5	35.34	36.15	0.298697		35.94	36.29	36.71	34.46	35.23	34.71	35.5567	0.367021
	36.41	36.74	35.15	36.21	35.36	35.974	0.307288		35.81	35.87	36.26	34.47	34.6	34.75	35.2933	0.315581
	36.43	36.48	35.09	36.17	34.27	35.688	0.434654		35.96	35.28	36.44	34.88	34.95	34.63	35.3567	0.286597
	36.24	36.25	34.8	36.13	34.15	35.514	0.436951		35.11	35.24	35.54	35.17	35.44	34.43	35.155	0.15964
2	35.93	35.72	34.36	36.12	34	35.226	0.435426		35.36	34.8	35.39	34.09	34.49	34.36	34.7483	0.21905
	35.63	35.44	33.77	35.93	34.04	34.962	0.440606		35.43	34.76	35.64	33.84	34.73	34.28	34.78	0.276803
	35.79	36	34.68	35.81	34.52	35.36	0.313449		35.45	34.34	34.98	34.45	32.99	34.12	34.3883	0.342086
	36.33	35.6	34.21	35.3	34.79	35.246	0.35948		35	34.07	34.69	34.44	34.22	34.04	34.41	0.154488
3	35.19	35.69	33.58	35.66	34.63	34.95	0.392976		34.94	33.89	34.48	35.26	33.87	34.03	34.4117	0.239073
	34.63	35.15	33.54	35.87	34.19	34.676	0.398693		34.19	33.86	34.68	35.23	34.35	33.96	34.3783	0.207869
	33.92	35.17	34.83	35.72	34.76	34.88	0.293956		34.85	34.12	34.93	35.28	34	34.14	34.5533	0.217772
	34.09	35.02	34.61	35.5	35.33	34.91	0.254853		34.73	34.49	34.07	35.2	33.72	34.18	34.3983	0.214218
4	33.98	35.08	34.78	35.47	35.32	34.926	0.263735		34.58	34.1	34.01	35.4	33.53	34.2	34.3033	0.259187
	34.33	35.49	35.28	35.23	35.25	35.116	0.201931		34.6	34.2	34	35.83	33.91	34.22	34.46	0.290735
	34.92	35.85	35.41	35.37	35.28	35.366	0.148748		34.37	34.84	33.13	35.61	33.44	34.37	34.2933	0.370843
	35	35.56	35.39	35.15	34.67	35.154	0.15468		34.38	34.56	34.52	35.18	33.67	34.46	34.4617	0.196849
5	34.49	35.2	35.26	35.43	34.35	34.946	0.219148		34.59	34.4	34.61	35.1	34.03	34.76	34.5817	0.145909
	34.47	35.16	34.96	34.96	34.06	34.722	0.200858		35.13	34.67	34.92	34.73	34.13	34.45	34.6717	0.14349
	34.76	35.57	35.02	35.21	34.23	34.958	0.224842		34.77	34.59	34.61	35.08	34.15	34.5	34.6167	0.125211
	34.75	35.89	34.79	35.06	34.56	35.01	0.23403		34.85	34.61	34.42	34.66	34.18	34.75	34.5783	0.0991099
6	35.02	35.6	34.83	34.75	35.11	35.062	0.149111		34.72	34.8	35	34.7	34.15	34.55	34.6533	0.117237
	35.15	36.38	35.06	34.78	35.13	35.3	0.278011		34.59	34.49	34.92	34.91	33.59	34.33	34.4717	0.200407
	35.5	35.99	35.2	34.9	35.45	35.408	0.180316		35.03	34.38	34.24	35.06	33.83	34.22	34.46	0.199516
	35.35	35.64	35.24	34.8	34.91	35.188	0.151835		35.58	34.66	34.55	34.48	33.37	34.22	34.4767	0.291372
7	35.22	35.97	35.24	35	35.08	35.302	0.172812		35.21	34.59	34.6	34.62	33.48	34.49	34.4983	0.22928
	35.54	35.69	35.38	34.82	34.89	35.264	0.174373		35.66	34.58	34.12	34.76	33.06	34.64	34.47	0.348893
	35.07	35.92	35.45	34.9	35.29	35.326	0.175573		35.62	34.67	34.33	34.96	32.62	34.02	34.37	0.41582
	34.95	35.69	35.28	35.01	35.53	35.292	0.143471		35.62	34.45	34.44	34.32	32.15	34.01	34.165	0.461236
8	34.76	35.91		35.03	35.21	35.2275	0.219647		34.55			34.49	32	34.4	33.86	0.506853
	35.2	35.81		35.03	36.43	35.2275	0.284801		35.05			34.92	31.72	34.51	33.86	0.641067

## Sheet: Fig 1f
Time(h)	4617LOXP	4623 loxp	4622LOXP	4611 loxp	4613 LOXP	Loxp Ave(n=5)	Sem-loxp		4614KO	4621 KO	4616 KO	4602KO	4589 KO	4601 KO	KO Ave (n=6)	sem-ko
0	813	881	776	1064	747	856.2	51.6474		818	752	722	444	922	728	731	56.336
	674	874	720	1051	605	784.8	72.922		656	516	744	473	1072	535	666	78.729
	629	414	772	975	841	726.2	87.5821		724	700	475	234	852	601	597.667	77.2058
	492	719	598	641	681	626.2	35.7298		431	500	446	247	641	308	428.833	49.5083
1	697	443	638	927	535	648	75.0378		870	581	327	367	621	237	500.5	82.8987
	349	346	623	771	80	433.8	109.844		571	587	509	142	590	132	421.833	78.6954
	252	600	625	749	57	456.6	118.315		394	718	415	312	599	107	424.167	76.0057
	161	522	309	638	24	330.8	102.949		490	438	511	374	464	104	396.833	53.4305
2	105	617	174	842	0	347.6	148.159		95	700	161	1	229	228	235.667	86.0435
	69	408	0	690	62	245.8	120.603		245	204	217	0	474	56	199.333	58.7663
	37	259	90	229	36	130.2	43.554		35	0	359	0	321	87	133.667	57.7744
	84	282	247	532	63	241.6	77.1171		82	14	334	0	94	64	98	42.9488
3	137	597	67	242	33	215.2	93.0423		214	27	176	48	68	38	95.1667	28.0771
	0	175	60	149	0	76.8	33.5005		40	241	33	145	163	75	116.167	28.7319
	162	134	65	286	210	171.4	33.8078		148	24	200	0	210	9	98.5	34.8021
	94	37	110	41	171	90.6	22.5326		162	0	223	63	67	59	95.6667	28.7225
4	0	32	256	80	647	203	109.073		83	105	111	51	221	150	120.167	20.9385
	227	122	396	83	401	245.8	60.8382		128	10	20	0	149	160	77.8333	26.6162
	180	245	134	59	15	126.6	37.6105		78	0	120	24	21	12	42.5	16.4374
	146	267	1	112	11	107.4	44.5333		326	5	191	155	250	15	157	45.1769
5	25	95	3	113	11	49.4	20.7638		95	205	331	3	150	62	141	41.1333
	371	264	7	27	0	133.8	70.2978		171	32	201	0	181	443	171.333	55.5755
	68	312	101	0	69	110	48.4897		263	38	162	46	394	17	153.333	53.2521
	156	2	143	57	14	74.4	29.2669		60	261	129	0	123	46	103.167	32.3059
6	196	48	441	5	40	146	73.6676		158	137	233	1	82	43	109	29.7111
	110	284	207	0	83	136.8	45.1492		117	0	178	25	364	127	135.167	46.0985
	133	21	27	51	26	51.6	19.1738		151	25	54	202	98	39	94.8333	24.653
	346	100	33	30	1	102	57.6216		87	0	349	0	158	7	100.167	48.5239
7	150	272	38	120	7	117.4	42.5555		190	103	247	0	12	108	110	34.2513
	34	212	65	12	22	69	33.6328		227	139	166	121	50	6	118.167	28.197
	197	83	5	42	43	74	30.2462		101	218	271	46	10	206	142	37.025
	238	126	16	129	89	119.6	32.7981		131	12	121	31	22	48	60.8333	18.3649
8		39	254	65	55	103.25	41.2612				348	124	29	64	141.25	50.6667
		238	0	326	200	191	56.2712				215	22	18	118	93.25	33.0245

## Sheet: Fig 2a
Name/Ct value	RT						Cold						RT						Cold
	Loxp 1	Loxp 2	Loxp 3	Loxp 4	Loxp-RT Ave(n=4)	Sem-loxp-RT	Loxp 5	Loxp 6	Loxp 7	Loxp 8	Loxp-ColdAve(n=4)	Sem-loxp-cold	KO 1	KO 2	KO 3	KO 4	KO-RT Ave(n=4)	Sem-KO-RT	KO 5	KO 6	KO 7	KO 8	KO-Cold Ave(n=4)	Sem-KO-cold
DsbA-L	0.662905	0.884285	1.19161	1.2612	1	0.139033	1.50507	1.84003	2.12596	1.15681	1.65697	0.209503	0.102895	0.206068	0.137099	0.097812	0.135968	0.0498832	0.112476	0.09086	0.029114	0.056908	0.0723395	0.018395
UCP1	0.416472	1.14163	0.966574	1.47533	1	0.221287	2.75749	3.35828	3.01197	3.63859	3.19158	0.193283	0.477085	0.734431	0.619571	0.218081	0.512292	0.222601	1.53167	1.53502	1.67517	1.2727	1.50364	0.083927
C/EBP	0.523222	0.672111	1.39305	1.41161	1	0.234298	1.97164	3.24666	3.10438	4.64642	3.24228	0.548116	0.528673	0.621555	0.730522	0.60547	0.621555	0.0831857	1.5337	1.93208	1.56872	1.39553	1.60751	0.114467
PGC1	0.514822	1.18834	1.47833	0.818507	1	0.210676	4.22181	5.73349	7.07179	4.8394	5.46662	0.618516	1.12535	1.08949	1.75691	0.797727	1.19237	0.403949	2.72673	3.29238	2.91741	2.88421	2.95518	0.119846
PRDM16	0.667184	1.17292	0.753431	1.40646	1	0.174804	1.25108	2.88112	1.90139	1.7068	1.9351	0.343523	0.847328	0.881805	1.38571	1.29464	1.10237	0.277457	0.916448	0.798349	0.594172	0.559242	0.717053	0.0848388
PPAR	0.48023	1.59579	0.631735	1.29225	1	0.265542	1.37393	1.81992	1.63107	1.59774	1.60567	0.0914309	2.57204	0.915373	2.45372	1.91901	1.96504	0.755244	1.21834	1.13309	1.21471	0.803371	1.09238	0.0983246

## Sheet: Fig 2b
Name/Ct value	24℃								4℃						24℃								4℃
	Loxp1	Loxp2	Loxp3	Loxp4	Loxp5	Loxp6	Loxp-24℃ Ave(n=6)	Sem-loxp-24℃	Loxp 7	Loxp 8	Loxp 9	Loxp 10	Loxp-4℃ Ave(n=4)	Sem-loxp-4℃	KO 1	KO 2	KO 3	KO 4	KO 5	KO 6	KO-24℃ Ave(n=6)	Sem-KO-24℃	KO 7	KO 8	KO 9	KO 10	KO-4℃ Ave(n=4)	Sem-4℃-cold
DsbA-L	0.686355	1.15188	1.53142	0.684626	1.70466	0.241063	1	0.22919	1.71583	1.90776	2.56815	1.62044	1.95304	0.174374	0.106496	0.218899	0.170674	0.035056	0.015391	0.092458	0.106496	0.0318089	0.01053	0.150281	0.163756	0.132422	0.114247	0.0351629
UCP1	0.746481	1.29893	1.40252	1.45778	0.60054	0.493749	1	0.177113	2.80651	3.66916	3.98035	1.85453	3.07764	0.38975	0.72593	1.18641	0.630239	1.03542	0.190733	0.312619	0.680225	0.159344	0.392629	1.58475	0.935301	1.30845	1.05528	0.257866
C/EBP			1.07599	0.791603	1.32254	0.809863	1	0.125628	1.83102	2.67163	1.88929	2.30131	2.17331	0.1603			0.666036	0.575766	0.803746	0.612525	0.664518	0.0499724	0.57291	2.07411	1.17919	0.750123	1.14408	0.335115
PGC1	0.72827	0.822619	1.42754	1.65717	0.887159	0.477242	1	0.183119	3.02204	2.22862	6.05337	3.65466	3.73967	0.673245	0.675642	1.41319	0.824165	0.057962	0.123083	0.959805	0.675642	0.210843	0.538437	1.8467	1.85165	0.52134	1.18953	0.380863
PRDM16		0.792791	1.72323	0.302964	1.18101	1	1	0.232876	2.12355	4.33355	5.05144	5.82567	4.33355	0.650891	0.304548	0.566573	0.250303	0.634199	0.923523	1.12605	0.634199	0.139791	1.56337	1.76655	1.70189	0.91801	1.48745	0.194487
PPAR	0.440505	1.17811	0.55455	1.35691	2.38407	0.085849	1	0.337733	4.40707	1.54537	3.90136	2.76441	3.15455	0.520053	0.788178	0.915859	0.613812	0.244572	0.089504	1.24144	0.648894	0.175062	1.84425	1.91908	0.905719	1.58591	1.56374	0.230658
TBX-1	1.32172	0.480913	1.38055	2.20281	0.307005	0.307005	1	0.312251	6.6494	4.07651	1.52089	4.34935	4.14904	0.856491	0.596786	0.739366	0.53694	0.464544	0.506815	0.143272	0.497954	0.0809447	1.3326	2.17782	0.94287	0.526875	1.24504	0.35176
TMEM26	1.55599	0.295829	0.33681	0.263615	3.18511	0.362649	1	0.48194	4.47558	1.65166	1.20156	2.21974	2.38714	0.593303	0.107848	0.21117	0.093306	0.365383	0.079066	0.081606	0.156396	0.0463992	0.378702	0.626766	0.465012	0.082523	0.388251	0.114143

## Sheet: Fig 2f
Name/Group	Scramble						RNAi A						RNAi B
	Sample1	Sample2	Sample3	Sample4	Scramble-ave (n=4)	Semi-scramble	Sample5	Sample6	Sample7	Sample8	RNAi 1-ave (n=4)	Semi-RNAi 1	Sample9	Sample10	Sample11	Sample12	RNAi 2-ave (n=4)	Semi-RNAi 2
UCP1	1.05054	0.846726	0.974163	1.12858	1	0.0600319	0.569952	0.519434	0.575444	0.416006	0.520209	0.0369506	0.351323	0.326316	0.410809	0.275089	0.340884	0.0281953
CEBP/B	1.29359	0.837102	1.05058	0.81872	1	0.111113	0.311163	0.357592	0.337132	0.384499	0.347596	0.0155419	0.448628	0.439008	0.429234	0.419301	0.434043	0.00631022
PGC1a	0.919402	0.931658	1.01198	1.13696	1	0.0500568	0.2876	0.418771	0.222184	0.354909	0.320866	0.0424157	0.53131	0.539223	0.547262	0.555431	0.543307	0.00519006
PRDM16	0.878504	0.908407	1.0686	1.14449	1	0.0637271	0.312465	0.417686	0.524556	0.401076	0.413946	0.0435054	0.5012	0.406371	0.427901	0.370558	0.426507	0.0275632

## Sheet: Fig 2g
Name/Group	WT					fTG
	WT 1	WT 2	WT 3	WT Ave(n=3)	Sem-WT	TG 1	TG 2	TG 3	fTG Ave(n=3)	fTG-WT
UCP1	0.943361	1.07004	0.986604	1	0.037176	3.14937	3.31484	3.49642	3.32021	0.100221
PGC1a	0.992719	1.03528	0.971996	1	0.0186288	1.80495	1.98239	1.91736	1.90157	0.0518256
CEBP/b	0.760364	0.963653	1.27598	1	0.149952	3.77172	3.55825	3.7095	3.67983	0.0633857

[truncated: 51 more sheets: Fig 2h, Fig 3a, Fig 3b, Fig 3c, Fig 3d, Fig 3e, Fig 3f, Fig 3g, Fig 3h, Fig 3i, Fig 3j, Fig 3k, Fig 3l, Fig 3m, Fig 3n, Fig 3o, Fig 3p, Fig 4a, Fig 4b, Fig 4c …]
